# Supplementary material for: Oxidative-Stress-Associated Molecular Signatures in Immune-Mediated Diseases: A Systematic Review Integrating Machine Learning and Systems Biology Approaches
Source: Antioxidants (Basel). 2026 Apr 26;15(5):548. doi: 10.3390/antiox15050548 (PMC13203210; doi:10.3390/antiox15050548)
Supplement: Supplementary file 1 [file antioxidants-15-00548-s001.zip]

Archive with 1 entries (1 files):
- antioxidants-4235293-supplementary.pdf
